# Supplementary material for: Seed priming with graphene oxide improves salinity tolerance and increases productivity of peanut through modulating multiple physiological processes
Source: J Nanobiotechnology. 2024 Sep 14;22:565. doi: 10.1186/s12951-024-02832-7 (PMC11401308; doi:10.1186/s12951-024-02832-7)
Supplement: Supplementary file 5 — Supplementary Material 5 [file 12951_2024_2832_MOESM5_ESM.xlsx]

## Sheet: Sheet1
MS2 name	Class	MS2 score	CK-1	CK-2	CK-3	GO-1	GO-2	GO-3	VIP	P-VALUE
Homocitrulline	Amino acids and Peptides	1	0.00296725	0.00235028	0.000547731	0.0159064	0.0168494	0.0168836	3.05461	5.14178e-05
2-Acetyl-5-methylpyridine	Organic oxygen compounds	1	0.00159687	0.00100758	0.00136848	0.00483129	0.00442738	0.00479997	1.65673	9.78137e-05
Adenine	Alkaloids	0.999984	1.24573	1.31818	0.951547	3.03425	2.96133	2.35361	1.12268	0.00268995
2-Hydroxycinnamic acid	Shikimates and Phenylpropanoids	0.999636	0.829753	0.86479	0.965839	0.275454	0.170351	0.220817	1.80929	0.0001978
4-Hydroxycinnamic acid	Shikimates and Phenylpropanoids	0.998474	1.89771	1.71408	1.85266	0.677881	0.250215	0.25511	2.12369	0.000719548
Coniferaldehyde	Shikimates and Phenylpropanoids	0.987318	0.010531	0.0106771	0.00525481	0.0275468	0.0383108	0.0360832	1.79593	0.00252801
Salidroside	Other	0.987046	0.167555	0.175181	0.190654	0.0688286	0.0955096	0.0635495	1.12023	0.00105734
Thiazopyr	Organoheterocyclic compounds	0.984666	0.00124821	0.00285582	0.00329067	0.00514714	0.00506115	0.00682233	1.16746	0.0191044
trans-Ferulic acid	Shikimates and Phenylpropanoids	0.982567	0.0959869	0.0853309	0.117973	0.0266812	0.0253763	0.0221081	1.79609	0.0145831
NAD	Other	0.967974	0.0301391	0.031152	0.0299232	0.00984002	0.0108442	0.0135018	1.2794	8.01266e-05
2-Benzofurancarboxaldehyde	Organoheterocyclic compounds	0.965748	0.0629661	0.0646313	0.0747399	0.0196302	0.0155972	0.0190504	1.70291	0.00022185
LPE(17:1)	Other	0.958656	0.000196737	0.000399837	0.000246178	0.00013341	7.05985e-06	5.0012e-05	2.58194	0.0383999
6'-Methoxypolygoacetophenoside	Phenylpropanoids and polyketides	0.936316	0.126351	0.116732	0.107522	0.0250575	0.0331626	0.0341442	1.73334	0.000151268
Glutamylphenylalanine	Organic acids and derivatives	0.921375	0.00834914	0.0119599	0.0158044	0.00464287	0.00419236	0.00335231	1.37526	0.0217864
Isoferulic acid	Shikimates and Phenylpropanoids	0.890731	0.239973	0.209042	0.236826	0.116418	0.0757698	0.0512038	1.40816	0.00232589
Prolyl-Arginine	Organic acids and derivatives	0.889706	0.0780428	0.110948	0.121635	0.0225646	0.0475311	0.0188751	1.70853	0.00970177
D-erythro-Eritadenine	Organoheterocyclic compounds	0.883964	0.00311742	0.00427019	0.00187716	0.00686912	0.00534696	0.00879731	1.10585	0.0321105
AICAR	Other	0.873175	0.0407299	0.0395575	0.0435353	0.0161423	0.00497168	0.00651974	2.10654	0.000963792
3-O-Feruloylquinic acid	Other	0.851215	0.00352803	0.003543	0.00507351	0.00134173	0.00143824	0.00182022	1.24731	0.00918951
LPC(18:3)	Lipids and lipid-like molecules	0.824911	2.48025e-05	0.000278322	7.15735e-06	0.00038908	0.00041565	0.000514094	3.20158	0.0244392
Arenaine	Organoheterocyclic compounds	0.818505	0.0109441	0.00979063	0.00334069	0.0652001	0.0770476	0.0759311	3.00685	0.000130892
Histidinyl-Proline	Organic acids and derivatives	0.818165	0.0205264	0.0275661	0.0245398	0.00741763	0.010186	0.00706926	1.40621	0.00212439
Histidinyl-Phenylalanine	Other	0.812313	0.0180987	0.0217248	0.0188659	0.00632889	0.0083966	0.00795822	1.23527	0.000699221
Threoninyl-Proline	Organic acids and derivatives	0.810597	0.0224852	0.0288768	0.0279688	0.00984993	0.0155439	0.0112747	1.01682	0.00565876
(10E,12Z)-(9S)-9-Hydroperoxyoctadeca-10,12-dienoic acid	Lipids and lipid-like molecules	0.785044	0.472098	0.610012	0.586197	1.63752	1.08935	1.21544	1.10007	0.0114279
Dephospho-CoA	Nucleosides, nucleotides, and analogues	0.773659	0.00133102	0.00111248	0.0012949	0.000411709	0.000493233	0.000357033	1.41186	0.000459318
PC(2:0/20:5)	Other	0.773435	0.00052204	0.000931121	0.000642246	0.00117118	0.00180522	0.00158297	1.01905	0.0208079
4'-O-Methyldelphinidin 3-O-rutinoside	Phenylpropanoids and polyketides	0.753663	0.0471701	0.0493629	0.0658309	0.0198997	0.0177541	0.0230074	1.26546	0.00508055
Genistein 8-C-glucoside	Other	0.730569	0.00254368	0.00246912	0.00238467	0.00667455	0.00833473	0.00620176	1.35037	0.0187461
Dephospho coenzyme a	Other	0.72968	0.00600072	0.00542475	0.00610687	0.00153983	0.00219898	0.00137057	1.6207	0.000231493
Methoxypyrazine	Organoheterocyclic compounds	0.708497	0.00957199	0.00905417	0.00667418	0.0293832	0.0279763	0.0254675	1.54726	0.000189804
Americanin B	Organoheterocyclic compounds	0.703067	0.00588868	0.00587537	0.00589001	0.00224632	0.0013527	0.00296756	1.33994	0.0155901
3,4-Dihydro-6-methoxy-2,2-dimethyl-2H-1-benzopyran-4-ol	Organoheterocyclic compounds	0.691409	0.000151105	0.000522735	0.000300462	0.000748997	0.000891629	0.000798632	1.33624	0.013502
Imidazole-4-acetaldehyde	Organoheterocyclic compounds	0.687305	0.0338588	0.0295217	0.0435134	0.0983775	0.096714	0.0956564	1.30938	0.000129554
Ichangic acid 17-beta-D-glucopyranoside	Lipids and lipid-like molecules	0.670944	0.00170332	0.002657	0.0022786	0.000379734	0.00160332	0.000805824	1.319	0.0472851
(2R,3S)-Piscidic acid	Other	0.665325	0.10902	0.188992	0.155246	0.0431871	0.0557583	0.079609	1.21418	0.0230063
Lysyl-Proline	Organic acids and derivatives	0.662681	0.00183463	0.00194189	0.00154465	0.000141097	0.000277506	0.000593121	2.35503	0.00130477
Hesperetin 7-O-glucoside	Other	0.629487	0.0020407	0.00145432	0.000518683	0.00233731	0.00317445	0.00286195	1.13445	0.0453797
Isoformononetin	Shikimates and Phenylpropanoids	0.620216	0.00490153	0.00537594	0.00492271	0.0112523	0.0114949	0.0132465	1.11199	0.000430221
3-Carbamoyl-2-phenylpropionaldehyde	Benzenoids	0.620148	0.00423571	0.00465759	0.00632499	0.00137123	0.00207785	0.00188623	1.35763	0.00802406
6,10,14-Trimethyl-5,9,13-pentadecatrien-2-one	Lipids and lipid-like molecules	0.605134	0.196932	0.0907128	0.208595	0.00994787	0.0123324	0.0367897	2.89049	0.0193028
2'-C-Methylmyricetin 3-rhamnoside 5'-gallate	Phenylpropanoids and polyketides	0.571372	0.00153768	0.00155637	0.00228621	0.000504262	0.000449701	0.000468509	1.69895	0.0327069
Lutein	Lipids and lipid-like molecules	0.560157	0.00533401	0.00272503	0.00631955	0.00926159	0.0112842	0.0112826	1.09925	0.0100876
1b,3a,12a-Trihydroxy-5b-cholanoic acid	Lipids and lipid-like molecules	0.559291	0.00324979	0.00434851	0.00269381	0.00801475	0.00800118	0.0123894	1.31024	0.0172123
12-Hydroxy-8,10-octadecadienoic acid	Lipids and lipid-like molecules	0.559272	0.0171379	0.0138606	0.014153	0.0468115	0.0427195	0.0286776	1.2222	0.0120969
Synephrine acetonide	Benzenoids	0.555181	0.00896084	0.00738571	0.00571277	0.0265988	0.0273682	0.0265387	1.69623	3.70267e-05
Lysyl-Hydroxyproline	Organic acids and derivatives	0.543781	0.0779464	0.081693	0.0155237	0.112758	0.118287	0.127838	1.2322	0.0490366
Malonylglycitin	Other	0.524601	0.000294019	0.000331095	0.000310661	0.000848816	0.000884764	0.00106547	1.41112	0.0100027
5,7-Dihydroxy-4'-methoxy-8-methylflavanone	Phenylpropanoids and polyketides	0.524252	0.00272255	0.00455604	0.00418055	0.0141454	0.0195409	0.0211278	2.03236	0.00271369
7-Hydroxy-1,4,5-trimethoxyxanthone 7-O-[b-D-glucosyl-(1->2)-b-D-galactoside]	Organoheterocyclic compounds	0.50998	0.0153259	0.0144753	0.0191667	0.00564193	0.00499474	0.00651566	1.35343	0.00215882
(-)-Catechin	Phenylpropanoids and polyketides	0.505365	0.0481349	0.0470262	0.0269857	0.0176266	0.0138432	0.0190197	1.10694	0.0275095
8-Heptadecenal	Lipids and lipid-like molecules	0.497225	0.0222319	0.00786743	0.0195014	0.00151152	0.00182208	0.00387114	2.48187	0.0340406
p-Coumaroyl vitisin A	Other	0.496471	0.000318279	0.000244667	0.000237296	3.18625e-05	0.000135253	0.000100002	1.62239	0.0111801
Isosakuranin	Phenylpropanoids and polyketides	0.49617	0.00122399	0.00123701	0.000714606	0.00683853	0.00667779	0.0090026	2.56154	0.0011073
Xanthohumol	Shikimates and Phenylpropanoids	0.49532	0.0893281	0.096475	0.0671542	0.0217538	0.0236756	0.0279914	1.58967	0.00267515
ent-7alpha,12beta-Dihydroxy-16-kauren-19,6beta-olide	Lipids and lipid-like molecules	0.487866	0.000578104	0.000735605	0.000500281	0.00144546	0.00147538	0.00154075	1.17945	0.000294053
Secoisolariciresinol 9,9'-diglucoside	Lignans, neolignans and related compounds	0.485337	0.000914918	0.00102587	0.00144181	0.000359176	0.000373474	0.000436777	1.35396	0.0415303
Citromitin	Phenylpropanoids and polyketides	0.466386	0.0195263	0.0199808	0.0217708	0.00420344	0.00817595	0.00545869	1.64569	0.000438
Eugenin	Organoheterocyclic compounds	0.454571	0.0418764	0.0630065	0.0674088	0.0107683	0.0314855	0.0315486	1.21596	0.0351465
ADP	Other	0.438719	0.00354239	0.00502716	0.00600321	0.00231219	0.00124738	0.0011249	1.50643	0.0151492
L-Agaridoxin	Organic acids and derivatives	0.418552	0.0120763	0.0165161	0.0107145	0.0452154	0.0461058	0.0418587	1.59777	0.000136202
Hericenone D	Lipids and lipid-like molecules	0.402395	0.00326776	7.01316e-06	0.00318183	0.0123752	0.011627	0.00874915	4.21009	0.00471133
Adenosine phosphosulfate	Other	0.382656	0.0024817	0.00209896	0.00227264	0.000685813	0.000769328	0.00111144	1.29349	0.00111816
Heteroartonin A	Phenylpropanoids and polyketides	0.358432	0.000253254	0.000124668	4.84858e-05	0.00183293	0.00104056	0.000941573	3.05229	0.0172836
